# Supplementary material for: Methamphetamine Consumption Inhibits Pair Bonding and Hypothalamic Oxytocin in Prairie Voles
Source: PLoS One. 2016 Jul 5;11(7):e0158178. doi: 10.1371/journal.pone.0158178 (PMC4933333; doi:10.1371/journal.pone.0158178)
Supplement: S1 File — Data set for Experiment 1, including bottle readings at 0h and 24h for each day. (XLSX) [file pone.0158178.s001.xlsx]

## Sheet: Raw Data
					Day 1				Day 2						Day 3				Day 4							Day 8				Day 9							Day 10				Day 11
					Initial		24-hr		Initial		24-hr				Initial		24-hr		Initial		24-hr					Initial		24-hr		Initial		24-hr					Initial		24-hr		Initial		24-hr
Animal ID	housing	Sex	weight (g) D1		meth	h2o	meth	h2o	meth	h2o	meth	h2o	weight (g) D3		h2o	meth	h2o	meth	h2o	meth	h2o	meth		weight (g) D8		meth	h2o	meth	h2o	meth	h2o	meth	h2o		weight (g) D10		h2o	meth	h2o	meth	h2o	meth	h2o	meth
126.1-1	1	0	44		3	4.4	8	4.8	8	4.8	11.8	5.2	41.4		5.6	12.8	8.8	13.6	8.8	13.6	12	14.3		40.8		3.4	12.4	4.8	15.3	4.8	15.3	5.4	19.2		36.7		5.6	5.4	10.3	6	10.3	6	15.6	6.2
126.1-2	1	0	33.9		4.8	3.4	13.2	3.8	13.2	3.8	20	4.1	34.8		4.2	6.2	8.4	8.8	8.4	8.8	14	9.8		36.3		3.4	14.4	6.2	17.6	6.2	17.6	6.4	23.3		37.1		9.4	6.4	15.2	6.6	15.2	6.6	22.2	6.6
114.14-1	0	0	43.1		4	3.6	5.7	5	5.7	5	9.8	6.8	40.7		7.4	10.1	12.3	11.4	12.3	11.4	16.8	12.2		41.4		3.4	5.6	4.4	9.4	4.4	9.4	4.6	15.4		41.1		5.6	4.8	12.2	4.8	12.2	4.8	19.2	6
114.15-3	0	1	43.3		4.2	3.4	7.5	4	7.5	4	10.2	3.6	41.3		4.8	10.4	5.8	13.6	5.8	13.6	7.1	15.9		40.4		3.2	7.4	7.5	8.2	7.5	8.2	11.1	8.5		36.6		8.6	11.2	10.8	12.3	10.8	12.3	13.4	13.8
127.1-1	1	0	36.9		4	6	6.4	9.3	6.4	9.3	7.2	12.8	37.3		13.4	7.6	14.9	9.8	14.9	9.8	20.2	10.9		37.9		4.6	7	5.8	11.8	5.8	11.8	in bdg	17.2		38.3		5	19.4	10.4	19.6	10.4	19.6	empty bottle	20
127.1-2	1	0	41.8		4	3.8	7	5.8	7	5.8	9.4	7.8	42.6		8.6	9.8	11.4	10.8	11.4	10.8	14.4	11.8		42.8		3.6	6	4	10.1	4	10.1	4	13.8		43.5		14	4	17.2	4.6	17.2	4.6	22	4.8
125.2-4	0	1	53.8		5	3.8	7.4	5	7.4	5	9.6	9.4	51.5		10	10	13	12.8	13	12.8	15.4	15.8		50		4	6	5.9	10.1	5.9	10.1	6.2	15.2		45.7		5.5	6.4	20.4	7.4	6.8	7.4	13.4	7.6
119.16-1	1	0	53.8		3.8	3.6	12.4	6.6	12.4	6.6	22	7.6	51.7		8.9	7.8	9.4	18	9.3	7	11.2	18.4		50.3		3.6	11.4	13.2	13.3	13.2	13.3	23.1	15.4		47.9		7.6	11.7	13.4	17.3	13.4	17.3	21.4	24
119.16-*2	1	0	51.9		3.8	3.5	14.2	9.6	14.2	9.6	19.2	20.6	50.7		5	6.6	9.2	19.4	9.3	7.2	22.4	11.4		51.2		3.6	7.2	7.6	17.9	7.8	4.4	9.9	16.4		52.6		9.3	10	19.2	13.7	6.4	13.6	21.2	14.4
120.18-1	0	0	45.2		5.4	4.2	6.3	9.4	6.3	9.4	6.6	14.2	45		14.6	6.9	20.4	7.2	13.8	19.6	17.6	22		43.3		3.4	9.5	5.1	13.8	5.1	13.8	5.5	19.4		42.6		8.2	6.4	13.4	7.4	13.4	7.4	19.4	7.6
125.2-1	0	0	35.2		3.4	3.4	4.4	6.2	4.4	6.2	5.8	13.4	33.9		13.9	5.8	17.9	7.6	17.8	17.8	22	19		34.1		3.2	9.2	4.2	13.6	4.2	13.6	4.4	19		33.3		8.8	4.4	14.2	5	14.2	5	19.9	5.2
127.2-3	0	1	44.2		3.2	3.4	6.8	5.6	6.8	5.6	7.4	8.9	43.3		9	7.6	9.9	11.8	9.9	11.8	12.4	14		43.7		4	7.1	6.2	10.6	6.2	10.6	7	16.4		43.6		7.9	7	12.6	8.6	12.6	8.6	18.6	10
125.2-2	1	1	57.2		4.2	3.6	6.2	9.2	6.2	9.2	6.6	15.2	53.9		15.8	17	21.8	19.52	3.2	19.52	7.9	21.1		54.4		4.2	8	6.7	13.1	6.7	13.1	8	19.8		53.4		8	8	15.3	9.1	15.3	9.1	20.8	10.8
125.2-3	1	1	41.3		4.4	4.2	5.9	13.8	5.9	13.8	6	23.2	40.6		3.4	13.6	3.4	22.4	3.4	22.4	3.8	26.8		40.5		4.6	3.6	8	4.8	8	4.8	8.6	9.3		40		9.4	8.7	12.7	9.8	12.7	9.8	17.6	10.2
126.1-3	0	0	43.1		5.4	3.6	9.8	4.6	9.8	4.6	14.4	5.3	42.8		5.4	15	6.4	19.6	6.4	19.6	8.1	23.4		42.3		3.6	9	7.4	16.3	7.4	16.3	10.5	19.3		43.5		8.9	11.7	13.7	12.1	13.7	12.1	19.5	13.1
114.15-1	1	0	47.5		3.2	4.4	9.6	6.2	9.6	6.2	11.4	9.2	45.5		11.4	12.6	15.6	13.8	15.6	13.8	21	14		43.8		3.1	7.7	3.4	12.2	3.4	12.2	3.6	17.4		41.3		10.2	3.8	15.6	3.9	15.6	3.9	20.8	4
114.15-2	1	0	48.8		4.2	4	7	8.8	7	8.8	7.4	14.6	47.7		15.2	8	18.6	10.4	18.6	10.4	22.6	12.4		47.2		4.1	8.2	7.9	11.4	7.9	11.4	8.4	18		46.1		6.2	8.9	8	12.4	8	12.4	12.8	13.9
116.19-1	0	0	54.2		5	3.6	14	4	14	4	23.3	4.1	51.9		4.1	5.3	4.6	14.9	4.6	14.9	5.2	25		50.6		5.2	5.4	6.3	15	6.3	15	6.5	25.4		49.5		7.4	6.6	17.2	7.3	17.2	7.3	27	8.4
127.2-4	0	1	48.3		3.4	3.6	7.8	7.4	7.8	7.4	10.9	11	47.3		11.4	11.3	14.8	13	14.8	13	22.9	13.8		46.5		4.4	9	5.2	14.4	5.2	14.4	6.1	20.8		45		8.6	6.2	14.3	6.9	14.3	6.9	21.8	7
127.2-1	1	1	52		5	3.2	8.2	6.8	8.2	6.8	9	11.6	49.9		12.4	9.6	14.6	13.6	14.6	13.6	16	17		48.2		4.1	7	6	9.4	6	9.4	animals found on same side of cage; removed from remainder of study
127.2-2	1	1	45.1		3.6	3.3	6.6	8.6	6.6	8.6	8	12.6	46.5		13.6	8.6	19.2	9.6	19.2	9.6	25.6	9.9		44.3		3.6	7.8	4	13.1	4	13.1	animals found on same side of cage; removed from remainder of study
