# Supplementary material for: Methamphetamine Consumption Inhibits Pair Bonding and Hypothalamic Oxytocin in Prairie Voles
Source: PLoS One. 2016 Jul 5;11(7):e0158178. doi: 10.1371/journal.pone.0158178 (PMC4933333; doi:10.1371/journal.pone.0158178)
Supplement: S2 File — Data set for Experiment 2, including daily bottle readings at 0h and 18h, and behavioral observations during cohabitation and PPT. (XLSX) [file pone.0158178.s002.xlsx]

## Sheet: Drinking Data Raw Values
						Day 1					Day 2						Day 3
						Initial		18-hr			Initial		18-hr				Initial		18-hr
cohort	Animal ID	trtmt	Sex	weight (g) D1		meth	h2o	meth	h2o		h2o	meth	h2o	meth		weight (g) D3	meth	h2o	meth	h2o
1	220.13-5	1	1	48.9		5.1	5.6	8.6	5.9		6.6	4.9	8.2	8.1		49.1	8.4	8.5	12.5	9
1	220.13-2	0	1	51.7		3.6	3.2	4.6	7		5.3	7.8	5.6	13.2		53.1	8	5.8	8.6	10
1	240.2-3	0	1	58.4		4.6	4	5	8		6.8	5	8.5	7.8		59	13.6	4.4	15.4	6.8
1	220.13-1	1	0	43.6		4.8	3	9.4	3		6.5	9.5	11.4	9.9		44.6	7	4.9	8	8.1
1	233.12-5	0	0	31.4		5.8	3.2	7.2	4.8		3.9	7.4	4.4	10.2		30	10.4	6	12.5	7.2
1	226.12-1	1	0	38.9		4.2	6.3	4.6	10.3		4.8	4.8	6.4	6.3		39	6.4	12.8	12.5	14.6
2	240.3-3	1	1	51.8		3.2	6.6	3.8	9.3		11.8	4.6	14	5		50.5	5.1	7	5.2	10
2	241.3-3	0	1	54.7		3.4	5.8	8	7		4.6	8.9	8.9	11		52.9	11.8	5.3	15.2	6.6
2	226.13-5	1	1	52.5		3.8	4	4	4		7	4.3	10.1	4.8		49.6	5.2	4.6	5.5	7.4
2	240.3-4	0	1	52.4		4.6	3.8	8.2	4.4		3.4	8.6	3.8	11.6		51.5	12.4	5.2	13.6	7.3
2	241.3-4	1	1	63.2		3.2	3.4	4	6		4.3	4.1	9.9	4.8		61.7	5.1	10	5.6	14.2
2	226.13-6	0	1	43.5		3	3.9	5.5	6.3		4.5	5.8	6.6	8.4		43.8	8.8	7.5	11.6	16.6
3	240.3-2	0	0	45.3		3.3	5.1	5.7	6.8		5	6.8	8.4	7.2		44.4	5.8	9.8	6	13
3	232.14-3	1	0	40.4		3.2	3.6	4.1	3.8		6	3.5	11.2	3.6		39.9	8.4	12.8	8.4	17
3	233.14-1	1	0	37.2		3.6	3.4	6.6	empty		8.9	4.2	27	8		37.3	3.7	5.8	4.1	empty
3	232.14-4	0	0	43.6		3.2	5.2	4.6	8.1		4.1	4.8	6.8	6.4		45.9	7.4	8.4	8.3	12.6
3	240.3-1	1	0	45.7		3.2	3.1	3.4	8		4.8	6.7	8.3	8		46.4	8.2	9.6	8.4	14.8
3	233.14-2	0	0	40.1		4.3	3.4	6.8	5.2		9.4	3.6	10.6	5.8		38.4			10.5	11.4
4	233.15-8	0	1	40.6		3.4	3.4	3.6	3.4		4.6	4	4.8	7.6		41.3	4.4	4.2	7.2	9.2
4	224.16-2	0	1	44.7		3.6	3.2	3.8	7.3		3.6	4	6.6	4.1		43.5	7.7	3	11	3.2
4	233.15-7	1	1	30.2		3.5	3.4	6.6	6		3.7	8.1	6	8.5		30.2	7.9	8.6	8.4	10.3
4	231.14-5	0	1	51.9		3.9	4	6.3	7.2		3.4	4.8	3.8	7.4		46.3	4.2	4.2	4.4	7.2
4	224.16-1	1	1	36.2		3.6	3.8	3.9	7.2		3.7	7	6.9	7.6		32.9	3.5	11.7	3.6	15.2
4	231.14-6	1	1	48.5		5.2	4	7.8	4.5		4.6	3.4	8.2	3.5		48.4	8.8	5.8	8.9	9.8
5	225.17-2 N	1	1	43.9		3.8	4.8	5.6	5.6		12	5.9	15.3	6.3		44.5	6.5	10	6.8	12.7
5	224.17-4	1	0	40.4		5.4	5.3	5.9	9.2		14.9	3	19.1	3.4		41.3	3.6	7	4.3	10.2
5	225.17-1	0	0	35.8		3.3	3.8	5.3	5.8		7.2	3.8	8.5	7		36.5	7.8	11.5	9.1	14.2
5	240.6-4 N	1	0	31.4		3.4	3.7	4	6.6		5.9	4.2	9.6	4.4		31.9	4.6	10.2	4.8	14.1
5	224.17-5	0	0	29		3.2	5.8	5.4	6.3		10.8	5.4	11.8	7.6		29.3	4.3	12.9	7.5	14.5
5	232.16-2	0	1	55.6		3.5	5.5	3.7	8.7		15.4	3.8	18.9	4.8		56.3	5	6.3	7.9	7.8
					0
					0
					0
					0
					0
					0
					0
					0
					0
					0
					0
					0
					0
					0
					0
					0
					0
					0
					0
					0
					0
					0
					0
					0
					0
					0
					0
					0
					0
					0
					0
					0
					0
					0
					0
					0
					0
					0
					0
					0
					0
					0
					0
					0
					0
					0
					0
					0
					0
					0
					0
					0
					0
					0
					0
					0
					0
					0
					0
					0
					0
					0
					0
					0
					0
					0
					0
					0
					0

## Sheet: Behavioral Data
Cohort	Cage	ID	SEX	AGE	TRTMT		mating	agg	partner	phuddle	stranger	shuddle	freqcenter	NOTES
1	A1	220.13-1	0	110	1		.	.	131	86	36.25	0	76	cohabitation not filmed due to filming error
1	A2	233.12-5 N	0	112	0		.	.	55.75	12.25	117.167	0	107	cohabitation not filmed due to filming error
1	A3	226.12-1	0	108	1		.	.	152.5	27.9167	21.1667	0	105	cohabitation not filmed due to filming error
1	B1	220.13-5 N	1	110	1		.	.	.	.	.	.	.	ppt too short due to filming error; cohabitation not filmed due to filming error
1	B2	220.13-2	1	110	0		.	.	.	.	.	.	.	ppt too short due to filming error; cohabitation not filmed due to filming error
1	B3	240.2-3	1	110	0		.	.	.	.	.	.	.	ppt too short due to filming error; cohabitation not filmed due to filming error
2	A1	240.3-3	1	99	1		20	2	83.25	31.8333	85.3333	1.58333	219
2	A2	241.3-3	1	102	0		24	4	4.41667	0	170.333	72.5833	63
2	A3	226.13-5	1	109	1		35	3	5.16667	0	172.5	56	21
2	B1	226.13-6	1	109	0		13	6	.	.	.	.	.	beat up stranger female badly; do not score
2	B2	241.3-4	1	102	1		25	9	3.75	0	173.5	30.75	48
2	B3	240.3-4	1	99	0		8	1	159.833	59.5	16.5	0	94
3	a-1	240.3-2	0	106	0		17	0	54.6667	9.66667	100	0	350
3	a-2	232.14-4	0	103	0		25	7	137.25	57.75	33.6667	0	138
3	a-3	240.3-1	0	106	1		16	0	.	.	.	.	.	one stim animal got loose during testing
3	b-1	233.14-1	0	99	1		22	5	42.6667	0	131.667	31.0833	128
3	b-2	232.14-3	0	103	1		16	4	165.333	89.75	10.5	0	31
3	b-3	233.14-2	0	99	0		16	4	126.167	42.5833	31.6667	0	187
4	a-1	233.15-8	1	98	0		2	2	32.5	0	142.5	1.91667	83
4	a-2	224.16-2	1	97	0		32	4	122.917	90.5	51.5833	0	64
4	a-3	233.15-7	1	98	1		26	7	23.5833	0	146.917	56.4167	176
4	b-1	231.14-5	1	95	0		.	.	10.1667	0	156.667	0	141
4	b-2	224.16-1	1	97	1		.	.	34	20.1667	142.417	0	63
4	b-3	231.14-6	1	95	1		.	.	145.083	85.4167	26.25	0	149
5	A1	225.17-2 N	1	82	1		13	8	30	0	133.917	38	189
5	A2	224.17-4	0	73	1		.	.	.	.	.	.	.	partner aggressive during cohab and animals separated; no ppt
5	A3	225.17-1	0	82	0		17	5	106.25	78.4167	60.9167	0.583333	199
5	B1	240.6-4 N	0	63	1		14	1	86.3333	0	85.75	0	77
5	B2	224.17-5	0	73	0		18	1	163.417	92.0833	5.08333	0	133
5	B3	232.16-2	1	77	0		22	2	23.4167	0	136.25	0	157
