# Supplementary material for: Methamphetamine Consumption Inhibits Pair Bonding and Hypothalamic Oxytocin in Prairie Voles
Source: PLoS One. 2016 Jul 5;11(7):e0158178. doi: 10.1371/journal.pone.0158178 (PMC4933333; doi:10.1371/journal.pone.0158178)
Supplement: S3 File — Data set for Experiment 3, including daily bottle readings at 0h and 18h, and individual OT-ir and AVP-ir cell counts. (XLSX) [file pone.0158178.s003.xlsx]

## Sheet: Drinking Data Raw Values
					Day 1					Day 2						Day 3
					Initial		18-hr			Initial		18-hr				Initial		18-hr
Animal ID	trtmt	Sex	weight (g) D1		meth	h2o	meth	h2o		h2o	meth	h2o	meth		weight (g) D3	meth	h2o	meth	h2o
231.15-5	0	1	54		3.4	3.2	9.7	3.4		5	5.9	5.2	12.2		51.5	7.4	9	12.4	10.4
220.17-2	1	1	37.8		3.2	3.2	4.1	6.4		4.8	9.6	7.5	11.5		37.6	6.5	7.8	7.2	10.6
248.1-4	0	1	44.1		3.6	4.2	6.5	4.4		6.5	10.3	10.2	10.6		41.8	9	6.4	11	7.2
240.7-4	1	1	47.7		3.6	5.4	8.7	6.2		4.4	5	8.4	5.6		44.8	4.8	9.5	5	14.2
220.17-4	0	1	37.4		4.2	3.2	6.2	4.1		6.2	5.8	7.8	7.3		34.8	9.6	5.2	11.2	6.4
231.15-6	1	1	52.3		3.6	4.6	5.4	6.3		6.5	4	11.5	4.5		50.1	5.4	3.6	6.2	7.4
220.17-5	0	1	42.6		3	3.4	4.2	3.5		4.8	5.7	10	5.8		35.6	5.9	9	7.4	12.2
240.7-3	1	1	47.7		5.4	4.6	5.6	7.8		3	9.8	3.3	15.1		44.1	6.7	15	9.4	19.8
232.17-2	0	1	47.3		4.2	5.4	5.2	9.9		3.8	4.6	7.7	4.9		47.4	6	10.4	6.2	14.2
220.17-3	1	1	40.3		5	3.6	5.4	5.8		3.9	6.6	5.3	9.3		36.9	15.5	8.2	17.2	9.5
365.1-5	0	1	51.7		3	4.2	3.8	8.2		3.3	5.8	5.8	7.2		50.6	12	5.8	14	9.6
232.17-1	1	1	50.7		5.5	3.2	7.7	5.7		4	6.4	5.9	8.5		50	10.9	4.3	13.6	5.8
240.6-1	1	0	40.4		3.4	3.5	3.5	7.2		4.8	6.6	7	8.3		40.4	4.2	5	4.4	8.3
397.1-1	1	0	44.3		3	5.5	3.7	7.4		4.1	3.8	6.4	3.9		42.3	4.2	9.7	4.4	13.3
241.6-1	1	0	40.1		4	4	6.1	7.6		9	3.8	13.7	4		48.7	4.3	6.8	5.1	12.3
240.7-1	0	0	49.3		9.8	8	11.3	11		5.2	3.4	8	5.4		50.1	7.5	14.2	11.1	16
231.15-2	1	0	34.7		3.6	6.1	3.6	11.6		4.7	3.8	9.4	4.1		34	5.8	10.6	6	14.3
241.6-2	0	0	45.2		12.5	4.2	15	6.9		8	15.3	8.4	20.3		42.3	7.2	10.1	11.2	12.8
240.7-2	1	0	38.7		3.3	6.7	3.8	9.5		15.1	4	19.4	4.1		39.7	9.1	10.2	9.6	13.8
231.15-1	0	0	43.2		3.3	3.5	5.4	4.4		13	5.3	15	7		41	3.8	13.5	5.6	15.4
365.2-3	1	0	32		3.2	6.4	3.8	13		13.4	4	18.4	4.9		31.8	4.1	7.8	4.6	11.6
240.6-2	0	0	41.5		3.2	11.4	5.2	13		12.5	5.8	14.2	7.3		39.2	5.4	11.1	8.2	12.5
220.17-3	0	0	28		3	7.55	5.6	7.6		16.1	11.9	16.8	15.2		26.2	5.9	9.6	7.5	11.3
				0
				0
				0
				0
				0
				0
				0
				0
				0
				0
				0
				0
				0
				0
				0
				0
				0
				0
				0
				0
				0
				0
				0
				0
				0
				0
				0
				0
				0
				0
				0
				0
				0
				0
				0
				0
				0
				0
				0
				0
				0
				0
				0
				0
				0
				0
				0
				0
				0
				0
				0
				0
				0
				0
				0
				0
				0
				0
				0
				0
				0
				0
				0
				0
				0
				0
				0
				0
				0

## Sheet: OT-ir counts
Animal ID	trtmt	Sex	pvn1	pvn2	pvn3	pvn4	pvn5	pvn6
231.15-5	0	1	35	32	56	51
220.17-2	1	1	39	44	41	29	34	27
248.1-4	0	1	39	30	55	34	80	73
240.7-4	1	1	26	26	70	56
220.17-4	0	1	48	55	68	70
231.15-6	1	1	66	51	38	52	50	39
220.17-5	0	1	57	59	59	47
240.7-3	1	1	25	29	39	37	35	31
232.17-2	0	1	42	57
220.17-3	1	1	43	56	59	83
365.1-5	0	1	48	47	52	59	52	67
232.17-1	1	1	46	49	39	32
240.6-1	1	0	21	14	31	25	31	30
397.1-1	1	0	44	46	30
241.6-1	1	0	39	34	30	20
240.7-1	0	0	46	46	55	50
231.15-2	1	0	45	49	22	26
241.6-2	0	0	33	31	63	58	39	32
240.7-2	1	0	44	39	46	37
231.15-1	0	0	40	39
365.2-3	1	0	71	66	54	54
240.6-2	0	0	43	48
220.17-3	0	0	81	74	53	47

## Sheet: AVP-ir counts
Animal ID	trtmt	Sex	pvn1	pvn2	pvn3	pvn4
231.15-5	0	1	76	59	40	34
220.17-2	1	1	21	14	23	34
248.1-4	0	1	40	30	34	34
240.7-4	1	1	31	42	24	39
220.17-4	0	1	9	10	13	22
231.15-6	1	1	34	25	36	39
220.17-5	0	1	35
240.7-3	1	1	26	38	43	42
232.17-2	0	1	35	39	35	23
220.17-3	1	1	34	25	13	20
365.1-5	0	1	35	32	12	26
232.17-1	1	1	13	12	13	19
240.6-1	1	0	32	40	22	36
397.1-1	1	0	33
241.6-1	1	0	24	16	12	15
240.7-1	0	0	35	38	41	35
231.15-2	1	0	35	35	37	38
241.6-2	0	0	35	26	36	36
240.7-2	1	0	31	29	41	37
231.15-1	0	0	27	28	42	38
365.2-3	1	0	21	24	26
240.6-2	0	0	24	28	35	25
220.17-3	0	0	27	26	12	19
